# Supplementary material for: Epidemiology of Dementia in China in 2010–2020: A Systematic Review and Meta-Analysis
Source: Healthcare (Basel). 2024 Jan 28;12(3):334. doi: 10.3390/healthcare12030334 (PMC10855047; doi:10.3390/healthcare12030334)
Supplement: Supplementary file 1 [file healthcare-12-00334-s001.zip]

Archive with 1 entries (1 files):
- healthcare-2795189-supplementary.pdf
